# Supplementary material for: Seasonal Regulation of Metabolism: The Effect of Wintertime Fasting and Autumnal Fattening on Key Central Regulators of Metabolism and the Metabolic Profile of the Raccoon Dog (Nyctereutes Procyonoides)
Source: Int J Mol Sci. 2021 May 7;22(9):4965. doi: 10.3390/ijms22094965 (PMC8125260; doi:10.3390/ijms22094965)
Supplement: Supplementary file 1 [file ijms-22-04965-s001.zip]

Archive with 3 entries (2 files):
- Proofreading - Supplements for zipping/
- Proofreading - Supplements for zipping/Excel_1_Proofread.xlsx
- Proofreading - Supplements for zipping/Supplement_1_Proofread.pdf
