# Supplementary material for: Seasonal Regulation of Metabolism: The Effect of Wintertime Fasting and Autumnal Fattening on Key Central Regulators of Metabolism and the Metabolic Profile of the Raccoon Dog (Nyctereutes Procyonoides)
Source: Int J Mol Sci. 2021 May 7;22(9):4965. doi: 10.3390/ijms22094965 (PMC8125260; doi:10.3390/ijms22094965)
Supplement: Supplementary file 1 [file ijms-22-04965-s001.zip › Proofreading - Supplements for zipping/Excel_1_Proofread.xlsx]

## Sheet: POS
XCMS Online
UPLC - High Res POS (G2S)
Significantly variably expressed (p < 0.05) positively charged parent/host molecules between the groups
Winter fed (N=6) vs Winter fasted (N=5) vs Autumn fed (N=9)
Total aligned features 510
											METLIN				LIPIDMAPS				HMBD				KEGG
Feature	p-value	q-value	Coefficient of variation	m/z	Retention time	Maximal intensity	Isotopes	adducts	Feature group	Notes	PPM	Name	Adduct	Composition	LM ID	Category	Main Class	Sub Class	ID	Class	Sub Class	Direct parent	ID	Identification
1	0.01825	0.98955	0.000	835.6082	7.17	56.405	[74][M+1]+		6	Isotopic peak. No ID available
2	0.02786	0.98955	0.000	951.8252	15.4	3.658	[129][M+1]+		96	Isotopic peak. No ID available
3	0.02880	0.98955	0.000	815.7010	12.94	1.98	[64][M]+		133	Host molecule	1	SM(d18:1/24:0)	M+H	41591	LMSP03010008	Sphingolipids [SP]	Phosphosphingolipids [SP03]	Ceramide phosphocholines (sphingomyelins) [SP0301]
											1	SM(d18:0/24:1(15Z))	M+H	41597	LMSP03010023	Sphingolipids [SP]	Phosphosphingolipids [SP03]	Ceramide phosphocholines (sphingomyelins) [SP0301]
											9	GlcCer(d18:1/23:0)	M+NH4	83807
											9	GalCer(d18:1/23:0)	M+NH4	83835	LMSP0501AC17	Sphingolipids [SP]	Neutral glycosphingolipids [SP05]	Simple Glc series [SP0501]
4	0.02934	0.98955	0.000	735.5749	7.35	4.162	[28][M+1]+		75	Isotopic peak. No ID available
5	0.03880	0.98955	0.000	756.5522	7.35	898		[M+Na]+ 733.564	75	Host molecule	1	PE(17:0/18:0)[U]	M+Na	40464
											1	PE(19:0/16:0)	M+Na	40568	LMGP02010171	Glycerophospholipids [GP]	Glycerophosphoethanolamines [GP02]	Diacylglycerophosphoethanolamines [GP0201]
											1	PE(19:0/16:0)[U]	M+Na	40569	LMGP02010172	No record found
											1	PE(16:0/19:0)	M+Na	40570	LMGP02010173	Glycerophospholipids [GP]	Glycerophosphoethanolamines [GP02]	Diacylglycerophosphoethanolamines [GP0201]
											1	PE(16:0/19:0)[U]	M+Na	40571
											1	PE(20:0/15:0)[U]	M+Na	40575
											1	PE(18:0/17:0)[U]	M+Na	40604
											1	PE(13:0/22:0)[U]	M+Na	40633
											1	PE(14:0/21:0)[U]	M+Na	40702
											1	PE-NMe(17:0/17:0)[U]	M+Na	40745
											1	PC(10:0/22:0)	M+Na	39139	LMGP01010397	Glycerophospholipids [GP]	Glycerophosphocholines [GP01]	Diacylglycerophosphocholines [GP0101]
											1	PC(10:0/22:0)[U]	M+Na	39140
											1	PC(11:0/21:0)	M+Na	39160	LMGP01010418	Glycerophospholipids [GP]	Glycerophosphocholines [GP01]	Diacylglycerophosphocholines [GP0101]
											1	PC(12:0/20:0)	M+Na	39186	LMGP01010444	Glycerophospholipids [GP]	Glycerophosphocholines [GP01]	Diacylglycerophosphocholines [GP0101]
											1	PC(12:0/20:0)[U]	M+Na	39187
											1	PC(13:0/19:0)	M+Na	39205	LMGP01010463	Glycerophospholipids [GP]	Glycerophosphocholines [GP01]	Diacylglycerophosphocholines [GP0101]
											1	PC(13:0/19:0)[U]	M+Na	39206
											1	PC(14:0/18:0)[U]	M+Na	39231	LMGP01010489
											1	PC(15:0/17:0)	M+Na	39279	LMGP01010537	Glycerophospholipids [GP]	Glycerophosphocholines [GP01]	Diacylglycerophosphocholines [GP0101]
											1	PC(15:0/17:0)[U]	M+Na	39280	LMGP01010538
											1	PC(16:0/16:0)	M+Na	39306	LMGP01010564	Glycerophospholipids [GP]	Glycerophosphocholines [GP01]	Diacylglycerophosphocholines [GP0101]
											1	PC(16:0/16:0)[U]	M+Na	39307	LMGP01010565
											1	PC(17:0/15:0)	M+Na	39445	LMGP01010704	Glycerophospholipids [GP]	Glycerophosphocholines [GP01]	Diacylglycerophosphocholines [GP0101]
											1	PC(17:0/15:0)[U]	M+Na	39446
											1	PC(18:0/14:0)[U]	M+Na	39481
											1	PC(19:0/13:0)	M+Na	39711	LMGP01010970	Glycerophospholipids [GP]	Glycerophosphocholines [GP01]	Diacylglycerophosphocholines [GP0101]
											1	PC(20:0/12:0)	M+Na	39738	LMGP01010997	Glycerophospholipids [GP]	Glycerophosphocholines [GP01]	Diacylglycerophosphocholines [GP0101]
											1	PC(20:0/12:0)[U]	M+Na	39739
											1	PC(21:0/11:0)	M+Na	39803	LMGP01011062	Glycerophospholipids [GP]	Glycerophosphocholines [GP01]	Diacylglycerophosphocholines [GP0101]
											1	PC(22:0/10:0)	M+Na	39821	LMGP01011080	Glycerophospholipids [GP]	Glycerophosphocholines [GP01]	Diacylglycerophosphocholines [GP0101]
6	0.04477	0.98955	0.000	858.6056	7.85	1.115			154	Host molecule	6	PC(20:2(11Z,14Z)/22:6(4Z,7Z,10Z,13Z,16Z,19Z))	M+H	59800					HMDB08354	Glycerophospholipids	Glycerophosphocholines	Phosphatidylcholines	C00157	GP Glycerophospholipids	GP01 Glycerophosphocholines	GP0101 Diacylglycerophosphocholines	C00157 1,2-Diacyl-sn-glycero-3-phosphocholine
											6	PC(20:3(5Z,8Z,11Z)/22:5(4Z,7Z,10Z,13Z,16Z))	M+H	59831					HMDB08385	Glycerophospholipids	Glycerophosphocholines	Phosphatidylcholines	C00157	GP Glycerophospholipids	GP01 Glycerophosphocholines	GP0101 Diacylglycerophosphocholines	C00157 1,2-Diacyl-sn-glycero-3-phosphocholine
											6	PC(20:3(5Z,8Z,11Z)/22:5(7Z,10Z,13Z,16Z,19Z))	M+H	59832					HMDB08386	Glycerophospholipids	Glycerophosphocholines	Phosphatidylcholines	C00157	GP Glycerophospholipids	GP01 Glycerophosphocholines	GP0101 Diacylglycerophosphocholines	C00157 1,2-Diacyl-sn-glycero-3-phosphocholine
											6	PC(20:3(8Z,11Z,14Z)/22:5(4Z,7Z,10Z,13Z,16Z))	M+H	59863					HMDB08417	Glycerophospholipids	Glycerophosphocholines	Phosphatidylcholines	C00157	GP Glycerophospholipids	GP01 Glycerophosphocholines	GP0101 Diacylglycerophosphocholines	C00157 1,2-Diacyl-sn-glycero-3-phosphocholine
											6	PC(20:3(8Z,11Z,14Z)/22:5(7Z,10Z,13Z,16Z,19Z))	M+H	59864					HMDB08418	Glycerophospholipids	Glycerophosphocholines	Phosphatidylcholines	C00157	GP Glycerophospholipids	GP01 Glycerophosphocholines	GP0101 Diacylglycerophosphocholines	C00157 1,2-Diacyl-sn-glycero-3-phosphocholine
											6	PC(20:4(5Z,8Z,11Z,14Z)/22:4(7Z,10Z,13Z,16Z))	M+H	59895					HMDB08449	Glycerophospholipids	Glycerophosphocholines	Phosphatidylcholines	C00157	GP Glycerophospholipids	GP01 Glycerophosphocholines	GP0101 Diacylglycerophosphocholines	C00157 1,2-Diacyl-sn-glycero-3-phosphocholine
											6	PC(20:4(8Z,11Z,14Z,17Z)/22:4(7Z,10Z,13Z,16Z))	M+H	59928					HMDB08482	Glycerophospholipids	Glycerophosphocholines	Phosphatidylcholines	C00157	GP Glycerophospholipids	GP01 Glycerophosphocholines	GP0101 Diacylglycerophosphocholines	C00157 1,2-Diacyl-sn-glycero-3-phosphocholine
											6	PC(22:4(7Z,10Z,13Z,16Z)/20:4(5Z,8Z,11Z,14Z))	M+H	60086					HMDB08640	Glycerophospholipids	Glycerophosphocholines	Phosphatidylcholines	C00157	GP Glycerophospholipids	GP01 Glycerophosphocholines	GP0101 Diacylglycerophosphocholines	C00157 1,2-Diacyl-sn-glycero-3-phosphocholine
											6	PC(22:4(7Z,10Z,13Z,16Z)/20:4(8Z,11Z,14Z,17Z))	M+H	60087					HMDB08641	Glycerophospholipids	Glycerophosphocholines	Phosphatidylcholines	C00157	GP Glycerophospholipids	GP01 Glycerophosphocholines	GP0101 Diacylglycerophosphocholines	C00157 1,2-Diacyl-sn-glycero-3-phosphocholine
											6	PC(22:5(4Z,7Z,10Z,13Z,16Z)/20:3(5Z,8Z,11Z))	M+H	60117					HMDB08671	Glycerophospholipids	Glycerophosphocholines	Phosphatidylcholines	C00157	GP Glycerophospholipids	GP01 Glycerophosphocholines	GP0101 Diacylglycerophosphocholines	C00157 1,2-Diacyl-sn-glycero-3-phosphocholine
											6	PC(22:5(4Z,7Z,10Z,13Z,16Z)/20:3(8Z,11Z,14Z))	M+H	60118					HMDB08672	Glycerophospholipids	Glycerophosphocholines	Phosphatidylcholines	C00157	GP Glycerophospholipids	GP01 Glycerophosphocholines	GP0101 Diacylglycerophosphocholines	C00157 1,2-Diacyl-sn-glycero-3-phosphocholine
											6	PC(22:5(7Z,10Z,13Z,16Z,19Z)/20:3(5Z,8Z,11Z))	M+H	60150					HMDB08704	Glycerophospholipids	Glycerophosphocholines	Phosphatidylcholines	C00157	GP Glycerophospholipids	GP01 Glycerophosphocholines	GP0101 Diacylglycerophosphocholines	C00157 1,2-Diacyl-sn-glycero-3-phosphocholine
											6	PC(22:5(7Z,10Z,13Z,16Z,19Z)/20:3(8Z,11Z,14Z))	M+H	60151					HMDB08705	Glycerophospholipids	Glycerophosphocholines	Phosphatidylcholines	C00157	GP Glycerophospholipids	GP01 Glycerophosphocholines	GP0101 Diacylglycerophosphocholines	C00157 1,2-Diacyl-sn-glycero-3-phosphocholine
											6	PC(22:6(4Z,7Z,10Z,13Z,16Z,19Z)/20:2(11Z,14Z))	M+H	60182					HMDB08736	Glycerophospholipids	Glycerophosphocholines	Phosphatidylcholines	C00157	GP Glycerophospholipids	GP01 Glycerophosphocholines	GP0101 Diacylglycerophosphocholines	C00157 1,2-Diacyl-sn-glycero-3-phosphocholine
											9	PC(18:0/22:5(4E,7E,10E,13E,16E))[U]	M+Na	39556
											9	PC(18:0/22:5(4Z,7Z,10Z,13Z,16Z))[U]	M+Na	39558
											9	PC(18:0/22:5(7Z,10Z,13Z,16Z,19Z))[U]	M+Na	39560
											9	PC(18:1(9Z)/22:4(7Z,10Z,13Z,16Z))[U]	M+Na	39652
											9	PC(18:0/22:5(4Z,7Z,10Z,13Z,16Z))	M+Na	59502					HMDB08055	Glycerophospholipids	Glycerophosphocholines	Phosphatidylcholines	C00157	GP Glycerophospholipids	GP01 Glycerophosphocholines	GP0101 Diacylglycerophosphocholines	C00157 1,2-Diacyl-sn-glycero-3-phosphocholine
											9	PC(18:0/22:5(7Z,10Z,13Z,16Z,19Z))	M+Na	59503					HMDB08056	Glycerophospholipids	Glycerophosphocholines	Phosphatidylcholines	C00157	GP Glycerophospholipids	GP01 Glycerophosphocholines	GP0101 Diacylglycerophosphocholines	C00157 1,2-Diacyl-sn-glycero-3-phosphocholine
											9	PC(18:1(11Z)/22:4(7Z,10Z,13Z,16Z))	M+Na	59534					HMDB08087	Glycerophospholipids	Glycerophosphocholines	Phosphatidylcholines	C00157	GP Glycerophospholipids	GP01 Glycerophosphocholines	GP0101 Diacylglycerophosphocholines	C00157 1,2-Diacyl-sn-glycero-3-phosphocholine
											9	PC(18:1(9Z)/22:4(7Z,10Z,13Z,16Z))	M+Na	59566					HMDB08120	Glycerophospholipids	Glycerophosphocholines	Phosphatidylcholines	C00157	GP Glycerophospholipids	GP01 Glycerophosphocholines	GP0101 Diacylglycerophosphocholines	C00157 1,2-Diacyl-sn-glycero-3-phosphocholine
											9	PC(18:3(6Z,9Z,12Z)/22:2(13Z,16Z))	M+Na	59631					HMDB08185	Glycerophospholipids	Glycerophosphocholines	Phosphatidylcholines	C00157	GP Glycerophospholipids	GP01 Glycerophosphocholines	GP0101 Diacylglycerophosphocholines	C00157 1,2-Diacyl-sn-glycero-3-phosphocholine
											9	PC(18:3(9Z,12Z,15Z)/22:2(13Z,16Z))	M+Na	59664					HMDB08218	Glycerophospholipids	Glycerophosphocholines	Phosphatidylcholines	C00157	GP Glycerophospholipids	GP01 Glycerophosphocholines	GP0101 Diacylglycerophosphocholines	C00157 1,2-Diacyl-sn-glycero-3-phosphocholine
											9	PC(18:4(6Z,9Z,12Z,15Z)/22:1(13Z))	M+Na	59696					HMDB08250	Glycerophospholipids	Glycerophosphocholines	Phosphatidylcholines	C00157	GP Glycerophospholipids	GP01 Glycerophosphocholines	GP0101 Diacylglycerophosphocholines	C00157 1,2-Diacyl-sn-glycero-3-phosphocholine
											9	PC(20:0/20:5(5Z,8Z,11Z,14Z,17Z))	M+Na	59727					HMDB08281	Glycerophospholipids	Glycerophosphocholines	Phosphatidylcholines	C00157	GP Glycerophospholipids	GP01 Glycerophosphocholines	GP0101 Diacylglycerophosphocholines	C00157 1,2-Diacyl-sn-glycero-3-phosphocholine
											9	PC(20:1(11Z)/20:4(5Z,8Z,11Z,14Z))	M+Na	59758					HMDB08312	Glycerophospholipids	Glycerophosphocholines	Phosphatidylcholines	C00157	GP Glycerophospholipids	GP01 Glycerophosphocholines	GP0101 Diacylglycerophosphocholines	C00157 1,2-Diacyl-sn-glycero-3-phosphocholine
											9	PC(20:1(11Z)/20:4(8Z,11Z,14Z,17Z))	M+Na	59759					HMDB08313	Glycerophospholipids	Glycerophosphocholines	Phosphatidylcholines	C00157	GP Glycerophospholipids	GP01 Glycerophosphocholines	GP0101 Diacylglycerophosphocholines	C00157 1,2-Diacyl-sn-glycero-3-phosphocholine
											9	PC(20:2(11Z,14Z)/20:3(5Z,8Z,11Z))	M+Na	59789					HMDB08343	Glycerophospholipids	Glycerophosphocholines	Phosphatidylcholines	C00157	GP Glycerophospholipids	GP01 Glycerophosphocholines	GP0101 Diacylglycerophosphocholines	C00157 1,2-Diacyl-sn-glycero-3-phosphocholine
											9	PC(20:2(11Z,14Z)/20:3(8Z,11Z,14Z))	M+Na	59790					HMDB08344	Glycerophospholipids	Glycerophosphocholines	Phosphatidylcholines	C00157	GP Glycerophospholipids	GP01 Glycerophosphocholines	GP0101 Diacylglycerophosphocholines	C00157 1,2-Diacyl-sn-glycero-3-phosphocholine

## Sheet: NEG
XCMS Online
UPLC - High Res NEG (G2S)
Significantly variably expressed (p < 0.05) negatively charged parent/host molecules between the groups
Winter fed (N=6) vs Winter fasted (N=5) vs Autumn fed (N=9)
Total aligned features 78
											METLIN					LIPIDMAPS				HMBD			KEGG
Feature	p-value	q-value	Coefficient of variation	m/z	Retention time	MaxInt	Isotopes	adducts	Feature group	Notes	PPM	Name	Adduct	Composition	Systematic name	LM ID	Category	Main Class	Sub Class	ID	Class	Sub Class	ID	Identification
1	0.01183	0.76241	0.000	541.3343	1.19	3.708	[3][M]-		14	Host molecule	2	Val Ile Pro Lys Ser	M-H	264643
2	0.04322	0.77885	0.000	831.5963	8.1	3.73	[14][M+1]-		8	Isotopic peak. No ID available
